# Supplementary material for: Dietary Heavy Metal Exposure among Finnish Adults in 2007 and in 2012
Source: Int J Environ Res Public Health. 2021 Oct 9;18(20):10581. doi: 10.3390/ijerph182010581 (PMC8535204; doi:10.3390/ijerph182010581)
Supplement: Supplementary file 1 [file ijerph-18-10581-s001.zip]

Archive with 1 entries (1 files):
- ijerph-1384851-supplementary.pdf
